# Supplementary material for: The Effect of Hf Addition on the Boronizing and Siliciding Behavior of CoCrFeNi High Entropy Alloys
Source: Materials (Basel). 2022 Mar 19;15(6):2282. doi: 10.3390/ma15062282 (PMC8954654; doi:10.3390/ma15062282)
Supplement: Supplementary file 1 [file materials-15-02282-s001.zip]

Archive with 1 entries (1 files):
- materials-1623840-supplementary.pdf
